# Supplementary material for: Investigating the Effects of Conditioned Media from Stem Cells of Human Exfoliated Deciduous Teeth on Dental Pulp Stem Cells
Source: Biomedicines. 2022 Apr 15;10(4):906. doi: 10.3390/biomedicines10040906 (PMC9027398; doi:10.3390/biomedicines10040906)
Supplement: Supplementary file 1 [file biomedicines-10-00906-s001.zip]

Archive with 1 entries (1 files):
- biomedicines-1669166-supplementary.pdf
